# Supplementary material for: Bacillin 20, a bacterial derived compound, improves soybean growth, photosynthesis and nutrients content under drought stress conditions
Source: PLoS One. 2025 Oct 21;20(10):e0332803. doi: 10.1371/journal.pone.0332803 (PMC12539742; doi:10.1371/journal.pone.0332803)
Supplement: S1 — (XLSX) [file pone.0332803.s001.xlsx]

## Sheet: Sheet1
Rep	Drought (MPa)	Bacillin (M)	Plant height (cm)	Shoot dry weight (g plant−1)	Leaf area (cm2 plant-1)	Total root length (cm)	Root tips	Root diameter (mm)	Root volume (cm3)	Root dry weight (g plant-1)	Nodule number	Photosynthetic rate (µmol CO2 m-2 s-1)	Stomatal conductance (mol H2O m-2 s-1)	Transpiration (mol H2O m-2 s-1)	Substomatal CO2 (µmol CO2 mol)	N (%)	P (%)	K (%)	Ca (%)	S (%)	Mg (%)	Zn (ppm)	Fe (ppm)	Mn (ppm)	B (ppm)
1	0	0	40	2.1	296	1647.99	2575	0.6	4.873	0.497	87	8.19	0.157	2.25	294	2.8	0.37	2.35	2.15	0.18	0.35	97	72	85	25
1	0	10⁻¹¹	34	2.75	375	1612.28	2855	0.5318	3.581	0.711	140	11.1	0.17	2.77	270	2.5	0.32	2.12	2.1	0.14	0.37	84	75	68	23
1	0	10⁻⁹	52	2.3	320	1515.46	2627	0.698	5.799	0.652	122	10	0.139	2.47	258	2.22	0.3	1.96	2.05	0.12	0.37	92	65	75	26
1	-0.75	0	49	1.3	250	1253.46	2623	0.5764	3.27	0.388	83	11.6	0.112	2.34	200	3.73	0.59	3.19	2.25	0.26	0.45	137	109	124	38
1	-0.75	10⁻¹¹	27	1.75	290	1314.76	2760	0.5559	3.191	0.341	36	11	0.098	2.2	190	5.27	0.75	4.21	3.06	0.31	0.46	131	103	149	39
1	-0.75	10⁻⁹	21	1.6	215	973.75	2300	0.524	2.8	0.274	19	11.8	0.107	2.46	193	5.22	0.79	4.49	3.2	0.37	0.45	125	100	165	41
1	-1.5	0	41	1.6	195	1263.04	2700	0.5811	3.615	0.379	10	8.37	0.0999	1.9	192	4.82	0.56	3.04	2.29	0.27	0.47	117	104	120	32
1	-1.5	10⁻¹¹	29	1.97	198	1577.85	2813	0.5259	3.427	0.367	6	10.35	0.0756	2.1	160	5.24	0.63	3.51	2.48	0.31	0.46	143	107	156	34
1	-1.5	10⁻⁹	30	1.5	164	1452.6	2530	0.5478	3.01	0.318	3	6.7	0.0466	1.25	158	5.26	0.74	3.9	2.83	0.33	0.5	125	116	183	35
2	0	0	59	2.55	315	1524.65	2351	0.807	6.93	0.866	102	8.85	0.167	2.33	289	2.24	0.27	1.94	1.9	0.13	0.3	76	63	61	25
2	0	10⁻¹¹	62	2.8	336	1566.28	2450	0.6872	3.955	0.635	139	11.3	0.118	2.62	215	2.1	0.29	1.95	1.91	0.13	0.33	78	67	75	22
2	0	10⁻⁹	51	2.4	295	1947.1	2517	0.5955	5.423	0.67	125	9.29	0.164	2.31	280	2.16	0.26	1.76	1.82	0.12	0.29	77	63	69	26
2	-0.75	0	40	1.4	208.4	1099.41	1850	0.547	2.983	0.365	95	10.4	0.0842	2.12	173	3.85	0.57	3	2.14	0.27	0.47	142	104	118	38
2	-0.75	10⁻¹¹	44.5	2.1	233	1457.6	2554	0.6142	4.318	0.43	43	11.1	0.0984	2.18	188	4	0.53	3.01	2.12	0.26	0.42	132	97	119	40
2	-0.75	10⁻⁹	35	2.3	280	1541.31	2637	0.609	4.41	0.479	38	7.8	0.069	1.41	181	4.18	0.52	3.05	2.28	0.26	0.44	122	88	122	32
2	-1.5	0	30	1	116	800	1800	0.565	1.6	0.09	8	3.91	0.0568	1.06	250	5.07	0.62	3.56	2.16	0.28	0.38	91	86	100	29
2	-1.5	10⁻¹¹	30.5	1.7	138	1057.77	2650	0.5922	2.913	0.267	10	7.36	0.063	1.39	190	5.26	0.63	3.29	2.23	0.28	0.4	136	90	146	29
2	-1.5	10⁻⁹	33.58	1.1	155	715.922	1980	0.5222	1.533	0.222	1	6.44	0.0458	1.23	152	4.97	0.56	3.7	2.46	0.25	0.4	120	90	156	35
3	0	0	64	2.71	345	1396.01	1980	0.8296	6.12	0.831	104	10.2	0.126	2.23	243	2.38	0.3	1.84	2.04	0.12	0.33	86	55	69	24
3	0	10⁻¹¹	60.5	3	390	1629.74	2353	0.725	6.728	0.804	172	12.5	0.134	3.07	210	2.12	0.26	1.6	1.81	0.11	0.29	83	53	70	22
3	0	10⁻⁹	60.5	2.5	374	1675.63	2710	0.7572	7.545	0.785	116	11.4	0.137	2.55	237	2.26	0.34	2.07	2.1	0.13	0.32	91	63	76	32
3	-0.75	0	34	1.1	165	1260.11	1989	0.5729	3.249	0.37	83	9	0.0691	1.65	160	3.51	0.56	3.26	2.09	0.25	0.43	131	112	138	39
3	-0.75	10⁻¹¹	43	1.9	227	773.472	2150	0.6268	2.996	0.275	33	10.1	0.0975	2.14	205	5.56	0.69	3.51	2.39	0.31	0.45	158	100	165	35
3	-0.75	10⁻⁹	57	2	247	1220.74	2336	0.5308	2.9702	0.294	26	9.88	0.131	2.15	251	5.3	0.65	3.52	2.45	0.31	0.45	127	99	128	33
3	-1.5	0	41	1.5	190	1136.27	2100	0.6997	3.8	0.414	22	8.38	0.118	2.01	208	4.46	0.6	3.18	2.22	0.26	0.49	125	97	141	34
3	-1.5	10⁻¹¹	45	1.8	200	1179.49	2458	0.4801	2.135	0.266	12	9.13	0.0813	1.72	193	5.37	0.64	3.84	2.53	0.32	0.5	151	110	165	36
3	-1.5	10⁻⁹	30	1.6	160	1049.22	2117	0.6155	2.99	0.328	3	8.56	0.0579	1.32	140	5.16	0.65	3.71	2.65	0.31	0.52	126	104	166	34
4	0	0	46	2.55	310	1473.07	2559	0.6885	5.484	0.703	95	10.5	0.109	2.43	215	2.2	0.33	2.04	1.93	0.13	0.27	87	58	68	25
4	0	10⁻¹¹	60	2.8	405	1555.38	2110	0.7089	6.139	0.699	136	11.7	0.102	2.4	190	2.04	0.27	2.03	1.7	0.12	0.27	72	60	60	23
4	0	10⁻⁹	34	2	293	1576.32	2200	0.6864	5.463	0.639	109	9.38	0.12	2.35	252	2.41	0.35	2.39	1.5	0.13	0.23	77	60	69	26
4	-0.75	0	49	1.4	208	1384.01	2191	0.6542	4.651	0.459	77	8.73	0.0762	1.6	202	3.85	0.65	3.31	2.54	0.25	0.46	138	99	116	38
4	-0.75	10⁻¹¹	25	1.75	215	1027.86	2200	0.5761	3.18	0.352	50	11.5	0.114	2.41	207	4.2	0.58	3.55	2.65	0.27	0.55	157	98	135	36
4	-0.75	10⁻⁹	52	1.9	180	1124.42	2190	0.5993	3.171	0.343	22	7.02	0.117	1.68	272	5.38	0.57	3.48	2.46	0.29	0.5	121	97	134	29
4	-1.5	0	23	1.1	110	919.395	1909	0.528	2.013	0.201	15	6.21	0.0393	1.11	270	5.18	0.63	3.79	2.41	0.27	0.42	92	82	96	29
4	-1.5	10⁻¹¹	31	1.6	129	873.194	2617	0.4611	1.99	0.172	7	7.3	0.0539	1.3	153	5.02	0.66	3.66	2.52	0.3	0.45	123	92	123	29
4	-1.5	10⁻⁹	36	1.2	79.5	670.324	2275	0.4121	1.1	0.13	0	3.61	0.0348	1.01	180	5.15	0.69	3.57	2.24	0.3	0.42	122	92	119	29

## Sheet: Sheet2
response
294										294 ← D1B1
270										270
258										258
190					D*B	group				265
180					11	a
184					12	abc				230 ← D1B2
185					13	a				232
160					21	bc				235
155					22	abc				240
290					23	abc
220					31	ab				292 ← D1B3
275					32	bc				278
160					33	c				288
170										275
165
265										212 ← D2B1
190										205
150										208
240										215
210
235										225 ← D2B2
160										222
200										227
245										224
200
190										220 ← D2B3
130										228
215										223
185										226
250
200										248 ← D3B1
210										255
270										252
265										250
150
195										230 ← D3B2
190										235
										238
										232
										268 ← D3B3
										270
										265
										275
